# Supplementary material for: Metabolites of Prickly Rose: Chemodiversity and Digestive-Enzyme-Inhibiting Potential of Rosa acicularis and the Main Ellagitannin Rugosin D
Source: Plants (Basel). 2021 Nov 20;10(11):2525. doi: 10.3390/plants10112525 (PMC8622385; doi:10.3390/plants10112525)
Supplement: Supplementary file 1 [file plants-10-02525-s001.zip]

Archive with 1 entries (1 files):
- plants-1471669-supplementary.pdf
